# Supplementary material for: Effect of the alveolar recruitment maneuver during laparoscopic colorectal surgery on postoperative pulmonary complications: A randomized controlled trial
Source: PLoS One. 2024 May 9;19(5):e0302884. doi: 10.1371/journal.pone.0302884 (PMC11081303; doi:10.1371/journal.pone.0302884)
Supplement: S1 Data — (XLSX) [file pone.0302884.s001.xlsx]

## Sheet: total
연번	Group	날짜	나이	성별	키	몸무게	BMI	진단명	수술명(RHC=1, LHC=2, AR=3, LAR=4, ULAR=5, APR=6)		ASA	DM	HTN	기타	수술시작	수술종료	수술시간	마취시작	마취종료	마취시간	총기복시간	인덕션 Pr	인덕션 Vol 1	인덕션 Vol2	인덕션 Vol3	인덕션 Vol평균	gas in Pr	gas in Vol1	gas in Vol2	gas in Vol3	gas in Vol평균	gas out Pr	gas out Vol1	gas out Vol2	gas out Vol3	gas out Vol 평균	깨우기전 Pr	깨우기전 Vol1	깨우기전 Vol2	깨우기전 Vol3	깨우기전 Vol평균	전체 평균Pr	전체평균 Vol	I	O	I/O	리버스	hypoxemia	severe hypoxemia
1	RM	2018-02-07	62	2	162	62.7		rectal ca.	5		1	0	0	0			02:50:00			03:30:00	01:30:00																					18	356	1150	260			0	0
2	RM	2018-02-09	56	1	157	55.3		rectal ca.	5		2	0	1	0			04:20:00			05:00:00	03:05:00																					19	407	1100	320			0	0
3	0	2018-02-09	62	2	160	52.3		rectal ca.	L3		1	0	0	0			03:15:00			04:00:00	02:10:00																					14	324	950	110			0	0
4	0	2018-02-20	66	2	155	52.3		colon ca.	4		1	0	0	0			02:05:00			03:05:00	03:20:00																					20	321.7	950	150			0	0
5	0	2018-02-27	58	2	157	67.9		rectal ca.	5		1	0	0	0			03:05:00			04:05:00	02:05:00																					18	344	1300	90			0	0
6	0	2018-02-28	81	1	153	55		colon ca.	subtatal colectomy		2	0	0	0			02:00:00			02:50:00	00:55:00																					16	349	900	225			0	0
7	RM	2018-03-06	62	1	168	53.4		rectal ca.	4		2	0	0	0			03:20:00			04:05:00	02:10:00																					14	423	1000	120			0	0
8	0	2018-03-22	53	2	159	61		colon ca.	1		1	0	0	0			02:35:00			03:40:00	01:10:00																					15	351	550	465			0	0
9	0	2018-03-28	60	1	172	86.7		sigmoid colon ca.	3		2	1	0	0			02:30:00			03:20:00	01:05:00																					22	442	1000	20			0	0
10	0	2018-04-02	67	2	152	57.5		rectosigmoid ca.	3		2	0	0	0			01:50:00			02:35:00	00:50:00																					15	336	600	130			0	0
11	0	2018-04-04	58	2	159	47.6		colon ca.	수술방법 3 -> open변경
12	RM	2018-04-04	54	2	150	57.3		colon ca.	3		2	0	0	0			데이터없음
13	RM	2018.4.10	74	1	168	65.1		rectal ca.	4		2	0	1	0
14	0	2020-03-19	55	1	163.2	74.4	27.934	rectal ca	5		2	1	0	asthma	11:48:00	14:43:00	02:55:00	11:11:00	14:49:00	03:38:00	01:10:00	18	472	384	431	429	26	417	421	435	424.333	16	448	458	451	452.333	14	502	485	522	503	18.5	452.167	800	60	740	200	0	0
15	0	2020-03-20	38	1	170.9	66.6	22.8029	colon ca.	1		2	0	0	0	11:50:00	15:25:00	03:35:00	11:15:00	15:30:00	04:15:00	02:20:00	10	430	425	428	427.667	20	408	445	442	431.667	16	487	460	441	462.667	16	457	470	449	458.667	15.5	445.167	800	140	660	200	0	0
16	RM	2020-03-24	68	1	164.6	70.6	26.0582	colon ca.	3		2	0	1	0	11:13:00	14:03:00	02:50:00	10:40:00	14:00:00	03:20:00	02:08:00	10	457	460	466	461	20	529	530	543	534	11	480	494	470	481.333	12	350	406	389	381.667	13.25	464.5	1100	380	720	200	0	0
17	0	2020-03-24	58	1	169.8	74.8	25.9434	lymphoma	1		2	0	0	0	15:10:00	16:30:00	01:20:00	14:40:00	16:40:00	02:00:00	00:07:00	11	483	465	467	471.667	20	500	496	498	498	15	453	451	460	454.667	15	465	456	469	463.333	15.25	471.917	550	230	320	200	1	0
18	0	2020-03-25	61	2	160.1	54	21.0674	cecal ca.	1		2	1	1	0	14:45:00	16:45:00	02:00:00	14:15:00	16:50:00	02:35:00	01:25:00	8	418	416	417	417	20	387	384	394	388.333	11	383	407	379	389.667	9	350	416	395	387	12	395.5	750	200	550	200	0	0
19	0	2020-03-27	62	1	171	67.9	23.2208	colon ca.	1		2	0	0	0	08:30:00	11:25:00	02:55:00	07:50:00	11:30:00	03:40:00	02:20:00	10	454	459	452	455	16	467	464	471	467.333	15	514	496	492	500.667	14	454	497	488	479.667	13.75	475.667	950	180	770	200	0	0
20	RM	2020-03-30	42	1	168.3	73.2	25.843	rectal ca.	4		2	0	0	0	08:20:00	10:35:00	02:15:00	07:55:00	10:40:00	02:45:00	01:48:00	12	446	441	445	444	21	449	442	447	446	16	512	483	511	502	15	494	509	500	501	16	473.25	600	405	195	200	0	0
21	RM	2020-04-02	51	1	179.1	73.2	22.8202	colon ca.	3		2	1	0	0	08:25:00	10:20:00	01:55:00	08:00:00	10:30:00	02:30:00	01:15:00	8	414	421	413	416	15	346	354	348	349.333	9	402	433	436	423.667	8	446	451	454	450.333	10	409.833	300	50	250	200	0	0
22	0	2020-04-03	46	1	172.9	77.7	25.9915	colon ca.	4		2	0	0	AS강직	08:40:00	12:10:00	03:30:00	08:05:00	12:25:00	04:20:00	02:40:00	10	485	477	495	485.667	19	400	396	407	401	12	425	457	434	438.667	12	417	439	465	440.333	13.25	441.417	1000	90	910	200	0	0
23	0	2020.4.9	65	1	159.8	60	23.4962	colon ca.	1		2	1	1	0	08:30:00	12:10:00	03:40:00	08:00:00	12:20:00	04:20:00	02:50:00	8	433	431	437	433.667	17	373	399	392	388	10	406	404	394	401.333	9	380	403	394	392.333	11	403.833	900	80	820	200	0	0
24	0	2020.4.9	33	1	176.2	84.5	27.2173	rectal ca.	4		2	0	0	T4 med	13:30:00	16:00:00	02:30:00	13:05:00	16:10:00	03:05:00	01:45:00	10	534	521	529	528	17	508	502	500	503.333	12	505	512	481	499.333	12	506	504	517	509	12.75	509.917	750	80	670	200	0	0
25	RM	2020-04-10	69	1	176	75.9	24.5028	colon ca.	3		2	0	1	0	13:10:00	15:05:00	01:55:00	12:45:00	15:10:00	02:25:00	01:10:00	8	447	453	434	444.667	16	420	411	416	415.667	8	433	447	444	441.333	10	438	442	454	444.667	10.5	436.583	700	60	640	200	0	0
26	0	2020.4.13	61	1	172	85.6	28.9346	rectal ca.	4		2	1	1	0	08:30:00	10:45:00	02:15:00	08:10:00	10:50:00	02:40:00	01:35:00	10	505	502	511	506	22	403	401	410	404.667	16	526	528	535	529.667	15	531	538	542	537	15.75	494.333	900	160	740	200	0	0
27	0	2020.4.14	55	1	160.6	52.5	20.3549	colon ca.	4		2	0	0	0	12:00:00	15:30:00	03:30:00	10:55:00	15:35:00	04:40:00	02:25:00	8	397	381	388	388.667	16	351	355	345	350.333	12	389	387	366	380.667	11	377	387	388	384	11.75	375.917	1000	480	520	200	0	0
28	RM	2020.4.14	65	1	164.2	70.5	26.1483	colon ca.	1		2	0	0	뇌출혈22년전	12:30:00	15:55:00	03:25:00	12:05:00	16:05:00	04:00:00	01:40:00	12	437	434	445	438.667	22	505	482	492	493	14	483	489	492	488	13	508	502	502	504	15.25	480.917	1200	660	540	200	0	0
29	RM	2020.4.20	65	1	173.4	73	24.2787	rectal ca	5		2	0	0	0	08:25:00	12:25:00	04:00:00	08:00:00	12:35:00	04:35:00	03:02:00	11	494	491	496	493.667	19	445	449	455	449.667	14	467	471	478	472	12	444	442	448	444.667	14	465	1100	310	790	200	0	0
30	0	2020.4.21	68	1	163.4	42.9	16.0677	colon ca.	4		2	0	1	0	11:50:00	13:20:00	01:30:00	11:15:00	13:25:00	02:10:00	00:42:00	8	334	323	331	329.333	15	338	336	342	338.667	8	338	323	318	326.333	8	341	338	340	339.667	9.75	333.5	700	100	600	200	0	0
31	RM	2020.4.27	64	1	176.9	72.4	23.1357	rectal ca.	4		2	0	0	0	08:30:00	11:25:00	02:55:00	08:00:00	11:30:00	03:30:00	02:10:00	10	444	437	439	440	17	400	403	397	400	10	477	461	457	465	10	487	492	494	491	11.75	449	800	50	750	200	0	0
32	0	2020.4.28	66	2	150.3	55.9	24.7454	cecal ca.	1		2	1	1	PCI Hx	11:15:00	13:35:00	02:20:00	10:45:00	13:45:00	03:00:00	01:35:00	10	351	366	369	362	16	340	331	337	336	12	333	347	343	341	11	367	364	358	363	12.25	350.5	700	250	450	200	0	0
33	RM	2020.5.11	59	1	172.6	66	22.1545	rectal ca.	5		2	0	1	0	08:20:00	11:05:00	02:45:00	07:55:00	11:10:00	03:15:00	02:10:00	9	482	426	444	450.667	20	430	437	432	433	9	488	474	463	475	9	492	487	490	489.667	11.75	462.083	900	185	715	200	0	0
34	RM	2020.5.11	46	1	167.4	79.5	28.3698	rectal ca.	5		1	0	0	0	12:30:00	15:40:00	03:10:00	12:00:00	15:50:00	03:50:00	02:20:00	12	440	442	438	440	25	390	403	383	392	13	495	476	501	490.667	12	537	535	537	536.333	15.5	464.75	800	565	235	200	0	0
35	0	2020.5.15	39	1	162	62.8	23.9293	colon ca.	1		2	0	0	0	13:20:00	15:50:00	02:30:00	12:55:00	16:00:00	03:05:00	02:10:00	10	340	341	343	341.333	24	415	409	412	412	17	432	403	413	416	16	426	438	423	429	16.75	399.583	850	130	720	200	0	0
36	RM	2020.5.25	48	1	162.6	72.2	27.3084	rectal ca.	5		2	0	0	0	08:25:00	11:15:00	02:50:00	07:55:00	11:20:00	03:25:00	02:10:00	13	499	500	503	500.667	21	402	435	429	422	13	483	472	486	480.333	13	376	385	407	389.333	15	448.083	900	305	595	200	0	0
37	RM	2020.5.25	59	1	169.2	61.3	21.4121	colon ca.	3		2	0	0	0	12:20:00	14:35:00	02:15:00	11:50:00	14:45:00	02:55:00	01:15:00	9	364	367	369	366.667	17	405	400	403	402.667	9	391	387	391	389.667	10	493	435	559	495.667	11.25	413.667	700	435	265	200	0	0
38	0	2020.5.27	62	1	167.3	75.2	26.8674	colon ca.	2		2	1	0	0	12:00:00	15:30:00	03:30:00	11:25:00	15:40:00	04:15:00	01:45:00	11	344	347	354	348.333	21	398	409	403	403.333	14	443	432	434	436.333	15	431	425	432	429.333	15.25	404.333	1100	400	700	200	0	0
39	RM	2020.6.2	61	2	158.7	63.8	25.3318	rectal ca.	4		1	0	0	0	11:25:00	14:30:00	03:05:00	10:40:00	14:40:00	04:00:00	01:55:00	9	361	359	357	359	17	411	406	404	407	10	383	399	382	388	11	414	430	428	424	11.75	394.5	1000	315	685	200	0	0
40	0	2020.6.12	55	1	165.7	67.8	24.6936	colon ca.	3		1	0	0	0	08:30:00	11:05:00	02:35:00	07:55:00	11:15:00	03:20:00	02:00:00	10	411	410	408	409.667	17	418	415	426	419.667	11	453	436	444	444.333	9	394	387	398	393	11.75	416.667	600	380	220	200	0	0
41	RM	2020.6.15	61	1	168.4	81.5	28.7391	colon ca.	4		2	0	0	lft mild ele.	10:45:00	13:35:00	02:50:00	10:20:00	13:40:00	03:20:00	02:00:00	14	554	545	548	549	29	321	319	318	319.333	17	320	323	316	319.667	13	433	435	438	435.333	18.25	405.833	900	400	500	200	1	0
42	RM	2020.6.17	76	1	162	59.8	22.7862	colon ca.	1		2	0	1	angina	09:25:00	10:50:00	01:25:00	08:55:00	11:00:00	02:05:00	00:35:00	10	431	428	432	430.333	21	383	378	377	379.333	9	411	425	434	423.333	9	467	464	466	465.667	12.25	424.667	500	300	200	200	0	0
43	RM	2020.6.17	74	1	164.3	67.3	24.931	colon ca.	4		2	1	1	0	11:55:00	13:50:00	01:55:00	11:30:00	13:55:00	02:25:00	01:30:00	10	386	400	399	395	18	320	323	324	322.333	11	450	454	455	453	11	470	474	470	471.333	12.5	410.417	600	340	260	200	0	0
44	0	2020.6.18	41	1	180.6	84	25.7539	colon ca.	3		2	0	0	구상적혈구증	08:25:00	10:15:00	01:50:00	07:50:00	10:25:00	02:35:00	01:20:00	12	466	487	491	481.333	20	513	507	521	513.667	15	586	577	573	578.667	14	504	506	509	506.333	15.25	520	700	170	530	200	0	0
45	RM	2020.6.19	55	2	154.2	54	22.7104	rectal ca.	5		1	0	0	0	08:50:00	12:40:00	03:15:00	07:55:00	13:05:00	05:10:00	03:00:00	11	317	328	331	325.333	25	354	366	359	359.667	14	378	393	357	376	9	382	394	383	386.333	14.75	361.833	1200	580	620	200	0	0
46	RM	2020.6.19	67	1	167.8	69.9	24.8252	colon ca.	3		1	0	0	0	08:50:00	10:50:00	02:00:00	08:00:00	10:55:00	02:55:00	01:25:00	10	362	360	342	354.667	21	457	461	462	460	11	468	507	461	478.667	9	459	451	469	459.667	12.75	438.25	650	370	280	200	0	0
47	RM	2020.6.19	71	1	157.1	71.9	29.1324	colon ca.	3		2	0	1	0	11:25:00	13:50:00	02:25:00	10:20:00	14:05:00	03:45:00	01:55:00	10	405	402	400	402.333	22	361	360	356	359	10	365	400	403	389.333	13	482	486	485	484.333	13.75	408.75	1300	530	770	200	0	0
48	0	2020.6.19	77	1	153.4	58	24.6477	colon ca.	1		2	1	0	old asthma	10:30:00	13:00:00	02:30:00	09:55:00	13:10:00	03:15:00	03:00:00	11	402	388	392	394	20	364	367	361	364	15	379	366	360	368.333	12	404	403	404	403.667	14.5	382.5	1300	580	720	200	0	0
49	RM	2020.6.26	83	2	154	49.3	20.7877	colon ca.	2		2	0	1	0	08:40:00	11:00:00	02:20:00	07:55:00	11:05:00	03:10:00	01:50:00	9	313	316	322	317	15	261	284	285	276.667	8	319	324	297	313.333	8	452	398	403	417.667	10	331.167	700	335	365	200	0	0
50	RM	2020.6.26	57	1	168.7	64.6	22.6988	colon ca.	4		2	1	0	MI hx	12:20:00	13:55:00	01:35:00	11:35:00	14:05:00	02:30:00	01:15:00	12	367	298	313	326	25	398	394	387	393	11	311	309	275	298.333	12	565	533	459	519	15	384.083	700	150	550	200	0	0
51	RM	2020.7.3	53	2	163.6	50.1	18.7185	colon ca.	3		1	0	0	0	08:30:00	10:25:00	01:55:00	07:50:00	10:35:00	02:45:00	01:30:00	9	415	435	370	406.667	17	342	347	343	344	9	353	347	357	352.333	9	400	410	427	412.333	11	378.833	850	540	310	200	0	0
52	RM	2020.7.6	72	2	156.8	71.3	29	colon ca.	4		2	0	1	0	08:35:00	10:25:00	01:50:00	07:55:00	10:30:00	02:35:00	01:30:00	12	324	328	330	327.333	25	362	336	333	343.667	13	292	287	291	290	12	497	500	504	500.333	15.5	365.333	550	330	220	200	0	0
53	0	2020.7.7	62	2	159.2	59.4	23.4369	rectal ca.	5		2	1	1	0	10:30:00	16:45:00	06:15:00	09:40:00	16:50:00	07:10:00	05:05:00	11	403	405	401	403	22	398	412	392	400.667	14	406	404	401	403.667	15	395	394	389	392.667	15.5	400	2000	610	1390	200	0	0
54	RM	2020.7.17	77	1	156.6	45.5	18.5536	colon ca.	4		2	0	0	0	08:50:00	11:40:00	02:50:00	07:55:00	11:45:00	03:50:00	01:55:00	10	320	329	322	323.667	16	300	283	298	293.667	12	333	352	348	344.333	10	332	342	338	337.333	12	324.75	1000	250	750	200	0	0
55	RM	2020.7.22	74	1	161	65.5	25.2691	colon ca.	3		1	0	0	0	09:25:00	11:10:00	01:45:00	08:55:00	11:20:00	02:25:00	01:15:00	8	315	314	316	315	24	338	341	346	341.667	9	263	284	278	275	8	385	392	386	387.667	12.25	329.833	650	480	170	200	0	0
56	RM	2020.7.23	78	2	155.7	60.7	25.0387	colon ca.	4		2	0	1	0	08:35:00	10:20:00	01:45:00	07:55:00	10:30:00	02:35:00	01:15:00	12	353	348	356	352.333	28	337	347	336	340	16	381	374	376	377	12	389	399	384	390.667	17	365	700	150	550	200	0	0
57	0	2020.7.24	77	1	162.3	77.8	29.5354	colon ca.	1		2	0	1	0	08:30:00	11:45:00	03:15:00	07:55:00	11:50:00	03:55:00	02:35:00	13	402	415	408	408.333	17	407	401	402	403.333	15	392	378	382	384	13	472	479	471	474	14.5	417.417	850	210	640	200	1	0
58	0	2020.7.24	55	1	161.7	76	29.0666	colon ca.	3		1	0	0	0	08:30:00	12:00:00	03:30:00	08:05:00	12:05:00	04:00:00	01:40:00	13	406	398	417	407	24	423	425	411	419.667	19	458	461	470	463	17	464	511	453	476	18.25	441.417	1000	300	700	200	0	0
59	RM	2020.7.24	59	2	157	51.9	21.0556	diverticulitis	1		1	0	0	h/o TB 30년전	10:55:00	12:10:00	01:15:00	10:10:00	12:20:00	02:10:00	00:20:00	7	443	441	442	442	13	398	378	381	385.667	7	380	374	373	375.667	7	461	458	462	460.333	8.5	415.917	800	120	680	200	0	0
60	0	2020.7.27	79	2	154.9	61.9	25.7981	colon ca.	1		2	0	1	h/o Sick SS	08:30:00	10:25:00	01:55:00	07:50:00	10:35:00	02:45:00	01:10:00	9	283	281	280	281.333	16	305	313	320	312.667	14	407	439	427	424.333	12	348	369	341	352.667	12.75	342.75	650	430	220	200	0	0
61	RM	2020.7.29	40	1	170	54.6	18.8927	crohn's dz	1		1	0	0	0	13:35:00	15:55:00	02:20:00	13:05:00	16:00:00	02:55:00	01:50:00	9	344	360	357	353.667	21	411	403	398	404	14	347	399	395	380.333	11	379	316	405	366.667	13.75	376.167	1050	150	900	200	0	0
62	0	2020.7.31	63	1	173.8	79	26.1534	colon ca.	2	강성범	2	0	0	h/o SAH	08:40:00	12:45:00	04:05:00	07:55:00	12:50:00	04:55:00	03:10:00	14	466	475	462	467.667	28	428	443	449	440	20	469	465	467	467	19	472	493	467	477.333	20.25	463	1400	960	440	200	0	0
63	0	2020.7.31	81	1	170.1	62	21.4281	colon ca.	4	김덕우	2	0	1	CAD	08:20:00	10:30:00	02:10:00	07:55:00	10:35:00	02:40:00	01:30:00	9	399	398	406	401	17	406	416	420	414	9	442	444	441	442.333	8	535	513	567	538.333	10.75	448.917	1000	240	760	200	0	0
64	0	2020.7.31	77	1	160.5	67.1	26.0479	rectal ca.	4	오흥권	2	0	1	ascending aneurysm	10:10:00	11:50:00	01:40:00	09:30:00	11:55:00	02:25:00	01:05:00	9	401	404	392	399	21	368	369	375	370.667	14	588	577	557	574	12	512	532	521	521.667	14	466.333	1100	90	1010	200	0	0
65	RM	2020.7.31	72	1	167.9	69	24.4764	rectal ca.	4	강성범	2	0	1	CVA aneurysm c stenosis	14:00:00	17:50:00	03:50:00	13:30:00	17:50:00	04:20:00	02:45:00	7	336	332	335	334.333	19	445	433	436	438	11	493	471	486	483.333	11	521	475	487	494.333	12	437.5	1650	450	1200	200	0	0
66	RM	2020.8.11	45	2	163.3	74.6	27.9748	colon ca.	4	강성범	1	0	0	0	15:05:00	18:10:00	03:05:00	14:30:00	18:25:00	03:55:00	02:15:00	10	425	405	392	407.333	20	423	432	418	424.333	11	514	516	507	512.333	12	426	417	434	425.667	13.25	442.417	800	190	610	200	0	0
67	RM	2020.8.12	74	1	154	56.4	23.7814	rectal ca.	4	김덕우	2	0	1	s/p lobectomy	09:20:00	11:30:00	02:10:00	08:50:00	11:45:00	02:55:00	01:35:00	12	397	405	415	405.667	23	432	439	428	433	13	374	370	372	372	9	331	329	334	331.333	14.25	385.5	550	125	425	200	0	0
68	0	2020.9.9	79	2	147.3	59.6	27.4689	rectal ca.	6	김덕우	2	0	1	0	09:45:00	12:55:00	03:10:00	08:55:00	13:00:00	04:05:00	01:35:00	13	359	367	366	364	28	360	367	359	362	16	390	394	389	391	19	372	399	394	388.333	19	376.333	1800	750	1050	200	0	0
69	0	2020.9.9	46	1	172.4	72.6	24.4265	colon ca.	1	오흥권	2	0	0	0	13:15:00	16:20:00	03:05:00	12:40:00	16:25:00	03:45:00	02:20:00	14	463	465	466	464.667	21	490	499	491	493.333	15	526	527	530	527.667	14	476	469	467	470.667	16	489.083	1000	350	650	200	0	0
70	0	2020.9.9	48	1	179.7	69.1	21.3984	cecal ca.	1	김덕우	1	0	0	0	15:35:00	17:50:00	02:15:00	15:05:00	18:00:00	02:55:00	01:55:00	8	560	533	545	546	13	475	468	469	470.667	12	487	496	494	492.333	10	415	419	422	418.667	10.75	481.917	600	85	515	200	0	0
71	RM	2020.9.10	72	1	175.1	70.8	23.092	colon ca.	2	강성범	2	1	0	0	14:35:00	18:30:00	03:55:00	13:35:00	18:35:00	05:00:00	02:55:00	9	393	414	422	409.667	20	447	430	434	437	9	427	439	399	421.667	9	428	410	380	406	11.75	418.583	1600	530	1070	200	0	0
72	RM	2020.9.14	68	2	167.9	61.2	21.7095	colon ca.	2	김덕우	2	0	1	old MI	08:35:00	10:20:00	01:45:00	07:55:00	10:25:00	02:30:00	00:55:00	8	350	339	347	345.333	14	448	434	435	439	12	463	474	488	475	10	482	524	515	507	11	441.583	900	680	220	200	0	0
73	RM	2020.9.14	48	2	164.4	74.8	27.6757	colon ca.	4	김덕우	1	0	0	0	11:25:00	13:15:00	01:50:00	11:00:00	13:25:00	02:25:00	01:25:00	10	403	431	416	416.667	20	376	374	371	373.667	11	429	405	392	408.667	11	461	463	460	461.333	13	415.083	700	270	430	200	0	0
74	0	2020.9.14	64	2	150.4	49.5	21.8831	colon ca.	4	김덕우	2	0	0	mild bronchiectasis/pft normal	14:25:00	15:50:00	01:25:00	13:50:00	15:55:00	02:05:00	01:00:00	8	340	342	327	336.333	18	341	345	339	341.667	12	473	419	430	440.667	10	397	423	464	428	12	386.667	500	580	-80	200	0	0
75	0	2020.9.16	74	1	171.8	63.6	21.5482	colon ca.	3	오흥권	2	1	1	0	09:40:00	12:00:00	02:20:00	08:55:00	12:05:00	03:10:00	01:05:00	16	488	505	509	500.667	23	435	449	446	443.333	15	475	484	483	480.667	15	386	378	382	382	17.25	451.667	900	170	730	200	0	0
76	0	2020.9.16	76	1	168.5	68.6	24.1615	colon ca.	2	김덕우	2	1	1	0	14:10:00	17:20:00	03:10:00	13:45:00	17:25:00	03:40:00	01:35:00	12	432	444	452	442.667	18	442	458	437	445.667	17	435	445	430	436.667	15	462	476	484	474	15.5	449.75	1500	180	1320	200	0	0
77	RM	2020.9.18	51	2	162.6	49.2	18.609	colon ca.	3	강성범	1	0	0	0	08:50:00	10:50:00	02:00:00	07:55:00	11:05:00	03:10:00	01:10:00	7	353	317	358	342.667	14	392	385	386	387.667	8	297	296	261	284.667	7	355	351	348	351.333	9	341.583	750	585	165	200	0	0
78	RM	2020.9.18	64	2	164.3	55	20.3745	colon ca.	4	김덕우	2	0	1	hypothyroidism	08:50:00	10:55:00	02:05:00	07:55:00	11:10:00	03:15:00	01:37:00	9	483	473	468	474.667	17	457	455	453	455	10	439	449	421	436.333	8	443	435	417	431.667	11	449.417	700	595	105	200	0	0
79	0	2020.9.21	52	2	155.8	54.8	22.5759	rectal ca.	5	김덕우	1	0	0	0	14:10:00	16:40:00	02:30:00	13:35:00	16:45:00	03:10:00	01:40:00	7	338	330	318	328.667	14	385	387	380	384	10	357	363	354	358	10	278	327	253	286	10.25	339.167	1000	500	500	200	0	0
80	0	2020.9.23	45	1	176.5	85.8	27.5422	colon ca.	3	오흥권	2	0	0	0	09:35:00	12:15:00	02:40:00	08:50:00	12:20:00	03:30:00	01:15:00	14	472	483	482	479	20	579	586	591	585.333	18	528	536	539	534.333	17	534	547	554	545	17.25	535.917	1050	370	680	200	0	0
81	RM	2020.9.23	78	2	155.8	46.5	19.1566	colon ca.	4	김덕우	2	0	0	depression	12:35:00	14:50:00	02:15:00	12:00:00	15:00:00	03:00:00	01:40:00	7	325	332	324	327	15	336	326	334	332	7	336	340	298	324.667	6	431	379	319	376.333	8.75	340	1050	120	930	200	0	0
82	0	2020.9.24	48	1	174	73.3	24.2106	rectal ca.	5	강성범	2	0	0	pleural thickening	12:20:00	17:05:00	04:45:00	11:30:00	17:10:00	05:40:00	02:45:00	13	545	547	558	550	24	404	455	412	423.667	21	435	474	486	465	12	499	513	516	509.333	17.5	487	1600	310	1290	200	0	0
83	RM	2020.9.25	66	2	158	59.2	23.7141	colorectal ca.	4	오흥권	1	0	0	0	10:10:00	11:50:00	01:40:00	09:30:00	12:00:00	02:30:00	01:20:00	9	447	418	429	431.333	19	407	408	411	408.667	9	398	389	363	383.333	9	468	466	463	465.667	11.5	422.25	800	740	60	200	0	0
84	0	2020.9.29	53	2	154.3	73.3	30.7873	colon ca.	3	김덕우	1	0	0	0	13:40:00	15:40:00	02:00:00	13:00:00	15:50:00	02:50:00	00:55:00	15	525	529	528	527.333	22	374	365	373	370.667	19	487	491	474	484	15	504	475	484	487.667	17.75	467.417	500	140	360	200	0	0
85	0	2020.10.6	56	1	177.4	79.4	25.2298	colon ca.	4	강성범	2	0	1	0	14:25:00	16:10:00	01:45:00	13:40:00	16:15:00	02:35:00	01:05:00	10	508	531	511	516.667	19	529	548	517	531.333	14	509	514	505	509.333	13	505	511	518	511.333	14	517.167	1350	620	730	200	0	0
86	RM	2020.10.7	75	2	151.5	63.2	27.5354	colon ca.	3	김덕우	2	1	0	dementia	12:00:00	13:50:00	01:50:00	11:25:00	14:10:00	02:45:00	01:25:00	14	408	412	414	411.333	27	358	338	382	359.333	27	332	352	342	342	18	388	355	364	369	21.5	370.417	800	100	700	200	0	0
87	RM	2020.10.19	60	1	148.6	56.9	25.7676	rectal ca.	5	김덕우	2	0	1	0	08:35:00	12:30:00	03:55:00	07:55:00	12:45:00	04:50:00	03:07:00	12	402	398	406	402	22	378	364	373	371.667	13	378	373	380	377	12	442	439	435	438.667	14.75	397.333	950	695	255	230	1	0
88	0	2020.10.19	49	1	169.5	61.4	21.3712	colon ca.	3	김덕우	1	0	0	0	13:50:00	16:40:00	02:50:00	13:10:00	16:45:00	03:35:00	02:20:00	9	494	497	493	494.667	12	395	399	376	390	10	465	477	452	464.667	10	460	451	457	456	10.25	451.333	800	140	660	240	0	0
89	0	2020.10.19	76	1	162.9	65.1	24.5323	colon ca.	3	오흥권	2	0	1	0	16:45:00	19:35:00	02:50:00	16:00:00	19:40:00	03:40:00	02:10:00	8	426	482	342	416.667	18	493	483	456	477.333	12	608	603	604	605	10	489	505	555	516.333	12	503.833	900	80	820	260	0	0
90	RM	2020.10.20	64	1	177.7	66.1	20.9328	colon ca.	3	강성범	2	1	1	CVA	11:25:00	13:10:00	01:45:00	10:30:00	13:20:00	02:50:00	01:05:00	7	344	324	355	341	17	439	439	444	440.667	7	384	358	391	377.667	7	384	388	408	393.333	9.5	388.167	600	190	410	260	0	0
91	RM	2020.10.26	73	1	170.1	53.7	18.5595	colon ca.	1	김덕우	2	0	0	0	13:40:00	15:20:00	01:40:00	12:50:00	15:30:00	02:40:00	00:48:00	7	333	336	333	334	9	418	432	425	425	10	458	423	434	438.333	8	459	455	452	455.333	8.5	413.167	600	265	335	220	0	0
92	0	2020.10.27	53	1	166	70	25.4028	colon ca.	4	강성범	2	1	1	0	14:50:00	17:25:00	02:35:00	13:35:00	17:35:00	04:00:00	01:25:00	8	445	480	462	462.333	17	428	442	453	441	10	475	472	465	470.667	9	499	516	452	489	11	465.75	750	535	215	140	0	0
93	RM	2020.10.28	88	2	154	73.3	30.9074	rectal ca.	6	김덕우	2	1	1	dementia	09:30:00	12:35:00	03:05:00	08:55:00	12:50:00	03:55:00	02:30:00	17	403	423	418	414.667	24	406	396	408	403.333	14	430	442	423	431.667	9	351	357	365	357.667	16	401.833	800	165	635	390	1	0
94	0	2020.10.28	67	2	148.3	53.9	24.5079	colon ca.	4	김덕우	2	1	1	CKD	14:25:00	17:15:00	02:50:00	13:15:00	17:25:00	04:10:00	01:50:00	11	373	369	370	370.667	21	343	353	347	347.667	14	388	390	388	388.667	15	341	345	347	344.333	15.25	362.833	900	170	730	200	0	0
95	RM	2020.10.29	59	2	153.2	48.1	20.494	colon ca.	3	강성범	1	0	0	0	08:40:00	11:05:00	02:25:00	07:55:00	11:15:00	03:20:00	01:45:00	7	325	326	310	320.333	17	360	372	363	365	8	367	365	340	357.333	8	415	442	441	432.667	10	368.833	700	180	520	200	0	0
96	0	2020.11.16	53	2	159.9	64.1	25.0704	colon ca.	3	김덕우	1	0	0	0	11:00:00	12:45:00	01:45:00	10:40:00	12:50:00	02:10:00	00:50:00	9	431	472	457	453.333	25	481	477	457	471.667	18	422	433	415	423.333	18	435	439	432	435.333	17.5	445.917	700	300	400	260	0	0
97	0	2020.11.26	62	1	178.9	79.6	24.871	rectal ca.	4	강성범	2	1	0	0	08:40:00	11:40:00	03:00:00	08:00:00	11:50:00	03:50:00	02:10:00	13	398	387	401	395.333	21	400	402	398	400	17	473	406	457	445.333	16	456	432	442	443.333	16.75	421	850	380	470	200	0	0
98	0	2020.11.26	86	1	162.9	46.5	17.5231	rectal ca.	5	강성범	2	0	0	0	13:20:00	16:35:00	03:15:00	12:30:00	16:45:00	04:15:00	02:50:00	12	274	268	284	275.333	17	242	233	235	236.667	13	294	265	279	279.333	9	347	339	410	365.333	12.75	289.167	1100	280	820	180	0	0
99	RM	2020.11.27	48	1	167.5	80.5	28.6924	rectal ca.	5	오흥권	2	0	1	0	12:30:00	14:55:00	02:25:00	12:00:00	15:05:00	03:05:00	01:38:00	11	438	439	440	439	21	426	438	415	426.333	10	510	484	502	498.667	10	507	498	509	504.667	13	467.167	550	135	415	200	0	0
100	0	2020.11.27	60	1	164.1	64.8	24.0634	colon ca.	1	오흥권	2	0	1	0	13:00:00	15:05:00	02:05:00	12:40:00	15:15:00	02:35:00	01:35:00	10	460	458	456	458	17	452	451	460	454.333	14	382	394	386	387.333	17	482	473	465	473.333	14.5	443.25	800	180	620	260	1	0
101	RM	2020.11.30	66	1	170.1	73.9	25.5409	colon ca.	3	김덕우	2	0	1	0	08:25:00	10:35:00	02:10:00	07:55:00	10:45:00	02:50:00	01:15:00	12	497	486	424	469	16	431	426	428	428.333	11	481	476	463	473.333	9	497	493	501	497	12	466.917	650	290	360	292	0	0
102	0	2020.11.30	58	2	154.4	65	27.2658	colon ca.	4	김덕우	2	0	1	0	11:30:00	13:05:00	01:35:00	11:05:00	13:10:00	02:05:00	01:05:00	11	456	444	452	450.667	17	388	402	400	396.667	11	384	382	360	375.333	10	402	410	408	406.667	12.25	407.333	550	220	330	260	0	0
103	RM	2020.12.2	46	2	156.4	43.9	17.947	colon ca.	3	김덕우	2	0	0	0	12:20:00	13:55:00	01:35:00	11:55:00	14:00:00	02:05:00	01:10:00	7	320	341	328	329.667	16	402	398	404	401.333	10	362	366	372	366.667	9	352	348	366	355.333	10.5	363.25	850	210	640	200	0	0
104	RM	2020.12.3	83	2	153.9	48.7	20.5614	colon ca.	1	강성범	2	0	0	h/o tb	08:40:00	10:35:00	01:55:00	07:55:00	10:45:00	02:50:00	01:35:00	8	330	348	344	340.667	17	401	397	400	399.333	8	291	300	303	298	8	362	349	368	359.667	10.25	349.417	850	1430	-580	180	0	0
105	RM	2020.12.3	62	1	177.3	73.9	23.5086	colon ca.	1	강성범	2	1	0	0	11:45:00	14:15:00	02:30:00	11:15:00	14:25:00	03:10:00	01:50:00	11	483	487	515	495	20	415	422	418	418.333	10	527	511	528	522	10	530	546	521	532.333	12.75	491.917	800	280	520	300	0	0
106	0	2020.12.4	88	1	157	46.1	18.7026	lymphadenopathy	1	오흥권	2	0	0	0	08:35:00	10:40:00	02:05:00	07:55:00	10:45:00	02:50:00	01:35:00	7	337	344	380	353.667	18	395	393	391	393	11	388	387	373	382.667	10	436	435	434	435	11.5	391.083	550	315	235	180	0	0
107	0	2020.12.4	78	1	162.7	58.8	22.2127	colon ca.	3	강성범	2	1	0	0	12:15:00	14:05:00	01:50:00	11:35:00	14:15:00	02:40:00	01:20:00	10	431	405	401	412.333	19	343	338	341	340.667	10	362	384	367	371	11	378	376	390	381.333	12.5	376.333	750	110	640	240	0	0
108	0	2020.12.7	62	1	173.1	68.7	22.9278	colon ca.	3	김덕우	2	0	1	0	08:25:00	10:20:00	01:55:00	08:00:00	10:30:00	02:30:00	01:25:00	8	485	474	471	476.667	19	411	412	416	413	9	477	474	480	477	9	476	454	478	469.333	11.25	459	1000	160	840	270	0	0
109	RM	2020-12-10	55	2	154.6	60.5	25.3126	rectal ca.	4	강성범	2	1	1	0	08:40:00	10:35:00	01:55:00	07:55:00	10:50:00	02:55:00	01:30:00	10	384	387	392	387.667	25	336	335	349	340	11	380	376	358	371.333	11	362	365	381	369.333	14.25	367.083	750	165	585	250	0	0
110	0	2020.12.10	50	2	154	45.3	19.101	rectal ca.	4	오흥권	1	0	0	0	14:05:00	15:30:00	01:25:00	13:20:00	15:40:00	02:20:00	01:10:00	11	320	312	322	318	18	388	372	382	380.667	14	372	362	380	371.333	13	345	342	348	345	14	353.75	800	205	595	180	0	0
111	0	2020.12.11	63	1	167.8	71.8	25.5	colon ca.	4	오흥권	2	0	1	0	13:25:00	15:45:00	02:20:00	12:50:00	15:50:00	03:00:00	01:50:00	11	421	411	418	416.667	24	360	368	365	364.333	13	501	534	532	522.333	12	597	617	634	616	15	479.833	800	555	245	280	0	0
112	RM	2020.12.14	53	1	165.4	52.5	19.1906	colon ca.	5	김덕우	2	0	0	0	11:10:00	14:50:00	03:40:00	10:40:00	14:55:00	04:15:00	02:55:00	9	394	406	386	395.333	20	451	445	433	443	10	517	518	506	513.667	9	461	487	464	470.667	12	455.667	1000	790	210	200	0	0
113	RM	2020.12.15	52	1	180.7	78.6	24.0717	rectal ca.	5	강성범	2	0	1	0	11:20:00	16:35:00	05:15:00	10:35:00	16:40:00	06:05:00	04:10:00	10	522	516	526	521.333	21	555	538	569	554	15	534	519	525	526	12	555	562	570	562.333	14.5	540.917	1300	540	760	320	0	0
114	0	2020.12.15	50	1	177.8	89.3	28.248	rectal ca.	5	강성범	2	0	1	0	14:35:00	18:35:00	04:00:00	13:50:00	18:40:00	04:50:00	02:30:00	9	482	471	466	473	19	451	478	468	465.667	15	472	423	441	445.333	14	455	437	460	450.667	14.25	458.667	1000	185	815	357	0	0
115	RM	2020-12-16	45	1	176.4	72.8	23.3956	colon ca.	4	김덕우	2	0	0	잘 조절되는 강직성척추염	13:05:00	14:55:00	01:50:00	12:40:00	15:10:00	02:30:00	01:35:00	15	555	557	559	557	21	493	496	502	497	13	558	517	521	532	11	539	488	500	509	15	523.75	750	530	220	290	0	0
116	RM	2020.12.17	48	1	158.2	54.7	21.8562	colon ca.	1	강성범	2	0	0	0	08:35:00	10:50:00	02:15:00	07:55:00	11:00:00	03:05:00	01:50:00	10	392	384	396	390.667	19	440	443	450	444.333	11	446	443	425	438	11	479	477	470	475.333	12.75	437.083	900	240	660	200	0	0
117	0	2020.12.31	43	1	176.4	80.9	25.9987	lymphoma	1	강성범	2	0	0	0	10:05:00	12:40:00	02:35:00	09:20:00	12:50:00	03:30:00	01:10:00	8	510	501	507	506	17	494	498	499	497	17	543	516	486	515	11	558	568	571	565.667	13.25	520.917	550	255	295	200	0	0
118	0	2020.12.31	62	2	156.5	56.5	23.0685	colon ca.	1	강성범	2	0	0	0	12:15:00	15:20:00	03:05:00	11:20:00	15:30:00	04:10:00	02:35:00	17	398	392	385	391.667	20	421	431	429	427	10	398	381	378	385.667	10	320	304	315	313	14.25	379.333	1350	980	370	220	0	0
119	0	2021.1.4	57	2	150	50	22.2222	rectal ca	5	김덕우	1	0	0	0	08:25:00	10:55:00	02:30:00	07:50:00	11:00:00	03:10:00	01:30:00	12	292	318	310	306.667	25	358	368	367	364.333	14	322	308	315	315	13	311	321	308	313.333	16	324.833	850	445	405	200	0	0
120	0	2021.1.4	76	1	175.2	65.5	21.339	rectal ca.	5	김덕우	2	0	0	0	11:55:00	15:30:00	03:35:00	11:25:00	15:40:00	04:15:00	02:25:00	14	498	519	514	510.333	24	495	511	560	522	15	430	460	440	443.333	15	468	470	480	472.667	17	487.083	1200	520	680	200	0	0
121	RM	2021.1.8	69	1	158.3	53.1	21.1901	rectal ca.	5	강성범	2	0	0	old TB	09:00:00	11:45:00	02:45:00	07:55:00	11:50:00	03:55:00	01:40:00	8	453	457	454	454.667	17	417	412	442	423.667	8	482	472	482	478.667	7	497	499	497	497.667	10	463.667	1100	195	905	220	0	0
122	0	2021.1.11	77	1	166.8	77.5	27.8554	rectal ca.	4	김덕우	2	1	1	0	08:25:00	11:35:00	03:10:00	07:50:00	11:40:00	03:50:00	02:10:00	10	541	540	542	541	23	369	373	378	373.333	12	462	512	463	479	11	448	457	465	456.667	14	462.5	1100	195	905	308	0	0
123	0	2021.1.11	54	2	164.8	55.5	20.4352	rectal ca.	4	김덕우	1	0	0	0	12:40:00	14:55:00	02:15:00	12:05:00	15:00:00	02:55:00	01:35:00	10	347	360	336	347.667	16	362	358	349	356.333	12	356	340	361	352.333	12	383	381	376	380	12.5	359.083	850	220	630	220	0	0
124	RM	2021.1.14	66	2	149	49.7	22.3864	rectal ca.	4	강성범	1	0	0	0	08:25:00	10:30:00	02:05:00	07:50:00	10:40:00	02:50:00	01:15:00	11	310	319	315	314.667	18	359	361	345	355	11	350	404	330	361.333	10	374	331	366	357	12.5	347	700	95	605	200	0	0
125	RM	2021.1.18	61	1	158.8	60	23.7931	colon ca.	4	김덕우	2	0	1	0	11:05:00	12:50:00	01:45:00	10:40:00	12:55:00	02:15:00	01:20:00	9	412	432	416	420	18	386	391	401	392.667	8	460	451	444	451.667	8	444	465	422	443.667	10.75	427	700	85	615	120	0	0
126	0	2021.1.18	48	1	173.6	76.7	25.4505	colon ca.	1	김덕우	1	0	0	0	13:40:00	15:20:00	01:40:00	13:15:00	15:30:00	02:15:00	00:45:00	8	538	544	539	540.333	19	523	544	535	534	14	524	525	515	521.333	14	508	508	507	507.667	13.75	525.833	950	210	740	304	0	0
127	RM	2021.1.19	86	2	146.1	46.5	21.7847	colon ca.	2	강성범	2	0	0	mod. AS	11:45:00	14:05:00	02:20:00	11:10:00	14:10:00	03:00:00	01:45:00	7	340	335	320	331.667	19	347	374	353	358	7	318	332	305	318.333	7	385	400	382	389	10	349.25	700	70	630	180	0	0
128	0	2021.1.20	69	1	156.5	51.9	21.1904	colon ca	3	김덕우	2	1	0	emphysema	12:15:00	14:00:00	01:45:00	11:40:00	14:05:00	02:25:00	01:00:00	6	336	337	329	334	14	339	337	329	335	8	383	377	399	386.333	7	318	342	325	328.333	8.75	345.917	800	80	720	200	0	0
129	0	2021.1.21	76	2	158.6	55.3	21.9846	colon ca.	3	강성범	2	1	1	0	08:35:00	10:50:00	02:15:00	07:55:00	10:55:00	03:00:00	01:25:00	7	264	274	284	274	21	346	339	354	346.333	10	363	357	376	365.333	9	386	412	446	414.667	11.75	350.083	900	100	800	220	0	0
130	0	2021.1.21	76	1	167.9	75.6	26.8176	rectal ca.	4	강성범	2	0	0	0	12:10:00	14:20:00	02:10:00	11:25:00	14:25:00	03:00:00	01:30:00	9	450	453	456	453	17	493	480	510	494.333	10	551	556	550	552.333	9	511	520	523	518	11.25	504.417	950	90	860	300	0	0
131	RM	2021.1.22	74	2	160.3	63.6	24.7508	colon ca.	2	강성범	2	0	0	0	07:55:00	11:45:00	03:50:00	08:35:00	11:40:00	03:05:00	02:10:00	8	357	359	364	360	20	462	482	450	464.667	7	444	432	433	436.333	7	520	498	527	515	10.5	444	900	220	680	252	0	0
132	RM	2021.1.26	46	2	151.4	46.3	20.199	colon ca.	1	강성범	1	0	0	0	13:10:00	14:35:00	01:25:00	12:15:00	14:40:00	02:25:00	00:55:00	7	297	331	302	310	13	297	331	323	317	8	344	367	343	351.333	8	353	350	340	347.667	9	331.5	550	120	430	180	0	0
133	0	2021.1.28	73	1	172.8	83.4	27.9305	rectal ca.	4	강성범	2	1	1	CKD	08:45:00	11:35:00	02:50:00	07:55:00	11:40:00	03:45:00	01:30:00	8	420	411	422	417.667	19	462	434	437	444.333	10	511	497	498	502	9	459	468	478	468.333	11.5	458.083	110	90	20	330	0	0
134	RM	2021.1.28	56	2	158.6	51.9	20.6329	colon ca.	3	강성범	1	0	0	0	15:45:00	17:30:00	01:45:00	15:00:00	17:45:00	02:45:00	01:05:00	6	344	336	333	337.667	12	369	363	369	367	7	400	425	428	417.667	6	439	413	416	422.667	7.75	386.25	650	270	380	200	0	0
135	RM	2021.1.29	57	1	166.9	83.3	29.9042	colon ca.	3	강성범	2	0	1	gfr 61	08:45:00	11:10:00	02:25:00	07:55:00	11:15:00	03:20:00	01:10:00	9	501	584	575	553.333	23	551	540	527	539.333	12	510	545	537	530.667	10	506	509	506	507	13.5	532.583	1200	75	1125	330	1	0
136	RM	2021.1.29	79	1	171.8	57.5	19.4815	rectal ca.	5	강성범	2	0	0	0	12:20:00	15:05:00	02:45:00	11:40:00	15:10:00	03:30:00	01:50:00	6	406	394	401	400.333	14	368	369	360	365.667	6	413	409	422	414.667	6	462	448	401	437	8	404.417	1000	110	890	240	0	0
137	RM	2021.2.1	47	1	168.8	75.7	26.5675	rectal ca.	4	김덕우	1	0	0	0	12:35:00	15:30:00	02:55:00	12:05:00	15:40:00	03:35:00	02:15:00	6	491	480	478	483	14	511	507	495	504.333	7	470	467	452	463	7	508	562	540	536.667	8.5	496.75	1000	3300	-2300	300	0	0
138	RM	2021.2.5	80	1	166	70.9	25.7294	colon ca.	4	강성범2	2	0	0	s/p PCI	11:35:00	16:55:00	05:20:00	11:05:00	17:00:00	05:55:00	04:23:00	9	362	388	392	380.667	18	433	422	480	445	9	390	400	360	383.333	9	460	480	450	463.333	11.25	418.083	2200	690	1510	280	0	0
[truncated: 13 more columns]

## Sheet: vasopressor
No.	R group				group	induction	gas in	gas out	recovery	total_ephedrine	total phenyl	phenyl infusion	NE intfusion
14	0	2020-03-19	조병석	22268914	0	0	0	0	0	15	60	0	0
15	0	2020-03-20	김종혁	32438169	0	0	0	0	0	0	0	0	0
16	RM	2020-03-24	박문기	32472897	1	0	0	0	0	15	0	0	0
17	0	2020-03-24	김성삼	32056000	0	0	0	eph 10	0	10	20	1	0
18	0	2020-03-25	이유순	32472602	0	eph5 phe 50	0	0	0	10	50	0	0
19	0	2020-03-27	정연균	32491300	0	0	eph 7.5	phe 30	0	7.5	30	0	0
20	RM	2020-03-30	안준호	32496374	1	0	0	eph 7.5	0	7.5	0	0	0
21	RM	2020-04-02	주정욱	32492776	1	0	0	0	0	0	0	0	0
22	0	2020-04-03	김영선	16100169	0	phe 50	0	0	0	22.5	50	1	0
23	0	2020.4.9	홍정표	17260211	0	0	0	0	0	10	30	0	0
24	0	2020.4.9	이범석	21080661	0	0	0	0	0	0	0	0	0
25	RM	2020-04-10	김용철	32534106	1	0	0	eph7.5	0	22.5	0	0	0
26	0	2020.4.13	박헌석	32135408	0	Eph10	0	0	0	10	0	0	1
27	0	2020.4.14	신현주	32546774	0	0	0	0	0	5	0	0	0
28	RM	2020.4.14	백병익	31933779	1	0	0	0	0	30	0	0	1
29	RM	2020.4.20	하헌웅	32144433	1	0	0	0	0	0	0	0	0
30	0	2020.4.21	박종갑	32538177	0	0	0	0	0	17.5	0	0	0
31	RM	2020.4.27	김성수	32003006	1	0	0	0	0	0	0	0	0
32	0	2020.4.28	지선자	30645581	0	0	0	0	0	25	0	0	0
33	RM	2020.5.11	송경배	32326691	1	0	0	0	0	22.5	0	0	0
34	RM	2020.5.11	신익용	32220964	1	0	0	0	0	0	0	0	0
35	0	2020.5.15	조국봉	32653658	0	0	0	0	0	15	0	0	0
36	RM	2020.5.25	양형선	32403877	1	0	0	0	0	0	0	0	0
37	RM	2020.5.25	박정순	16516360	1	0	0	0	0	0	0	0	0
38	0	2020.5.27	조진호	25198230	0	10	0	0	0	15	0	0	0
39	RM	2020.6.2	현복순	32720116	1	7.5	0	0	0	32.5	0	0	0
40	0	2020.6.12	이동근	32708116	0	0	0	0	0	0	0	0	0
41	RM	2020.6.15	이영복	32735512	1	7.5	0	0	0	12.5	0	0	0
42	RM	2020.6.17	한영상	32389313	1	0	0	0	0	0	30	0	0
43	RM	2020.6.17	정대영	32772395	1	0	0	7.5	0	7.5	0	0	0
44	0	2020.6.18	이광호	32780024	0	0	0	0	0	0	0	0	0
45	RM	2020.6.19	신순옥	32796182	1	0	0	0	0	0	0	0	0
46	RM	2020.6.19	김후양	32807664	1	0	0	0	0	0	0	0	0
47	RM	2020.6.19	김명호	32741416	1	0	0	0	0	5	5	0	0
48	0	2020.6.19	이재웅	14338379	0	phe 30	0	0	0	15	30	0	1
49	RM	2020.6.26	이정자	19003128	1	0	0	0	0	5	0	0	0
50	RM	2020.6.26	김재곤	32831667	1	0	0	0	0	0	0	0	0
51	RM	2020.7.3	차선주	23493030	1	0	0	0	0	0	50	0	0
52	RM	2020.7.6	이수연	15033398	1	0	0	0	0	10	0	0	0
53	0	2020.7.7	김병애	32494633	0	0	0	0	0	5	60	0	0
54	RM	2020.7.17	이만국	32832824	1	0	0	0	0	5	0	0	0
55	RM	2020.7.22	장세원	20843838	1	0	0	0	0	5	0	0	0
56	RM	2020.7.23	박매운	32960419	1	0	0	0	0	7.5	0	0	0
57	0	2020.7.24	최덕상	29258855	0	0	0	0	0	5	0	0	0
58	0	2020.7.24	김준원	32929362	0	0	0	0	0	0	0	0	0
59	RM	2020.7.24	이정진	24812418	1	0	0	0	0	0	0	0	0
60	0	2020.7.27	최성단	31300805	0	0	0	0	0	15	0	0	1
61	RM	2020.7.29	표상우	13781329	1	0	0	0	phe30	0	160	0	0
62	0	2020.7.31	임경택	32990939	0	0	0	0	0	7.5	0	0	0
63	0	2020.7.31	배종수	32934496	0	0	0	0	0	0	0	0	0
64	0	2020.7.31	임석향	20469867	0	0	0	0	0	0	0	0	0
65	RM	2020.7.31	정상영	32965058	1	0	0	0	0	0	0	0	0
66	RM	2020.8.11	김양진	10722066	1	0	0	0	0	5	50	0	0
67	RM	2020.8.12	최강수	12356458	1	eph10	0	0	0	15	0	1	0
68	0	2020.9.9	조달연	25801062	0	ephe5	0	0	0	7.5	0	1	0
69	0	2020.9.9	신성수	23696822	0	0	0	0	0	0	0	0	0
70	0	2020.9.9	유해근	32052325	0	0	0	0	0	0	0	0	0
71	RM	2020.9.10	이성재	23460852	1	0	0	0	0	7.5	60	0	1
72	RM	2020.9.14	김귀임	15711953	1	0	0	0	0	12.5	0	0	0
73	RM	2020.9.14	이인숙	21668960	1	0	0	0	0	0	0	0	0
74	0	2020.9.14	김금순	33081559	0	0	0	0	0	0	0	0	0
75	0	2020.9.16	임성수	28465977	0	0	0	0	eph5	5	0	0	0
76	0	2020.9.16	이한용	19348915	0	eph5	0	0	0	5	30	0	0
77	RM	2020.9.18	최연주	14162457	1	0	0	0	0	15	0	0	0
78	RM	2020.9.18	김미령	33182988	1	0	0	0	0	15	140	0	0
79	0	2020.9.21	염명자	33113331	0	eph5	0	0	0	12.5	0	0	0
80	0	2020.9.23	정윤창	30535684	0	phe 30	0	0	0	0	30	1	0
81	RM	2020.9.23	김구자	33162100	1	0	0	0	0	17.5	0	0	0
82	0	2020.9.24	함인식	32661457	0	0	0	0	0	0	0	0	0
83	RM	2020.9.25	김순애	33181769	1	eph5	0	0	0	10	0	0	0
84	0	2020.9.29	문연숙	33071329	0	0	0	0	0	0	0	0	0
85	0	2020.10.6	이원선	33211499	0	0	0	0	5	15	0	0	0
86	RM	2020.10.7	신금주	33212548	1	0	0	0	0	0	0	0	0
87	RM	2020.10.19	이계선	22297664	1	0	0	0	0	7.5	0	0	0
88	0	2020.10.19	김정수	19210779	0	0	0	0	0	15	0	0	0
89	0	2020.10.19	이천영	33294418	0	0	0	eph5	0	27.5	0	0	0
90	RM	2020.10.20	김재하	27726299	1	0	0	0	0	12.5	0	0	0
91	RM	2020.10.26	김철호	33173667	1	0	0	0	0	0	0	0	0
92	0	2020.10.27	김만수	33298674	0	0	0	0	0	15	60	0	0
93	RM	2020.10.28	장숙양	33315524	1	0	0	0	0	5	0	0	0
94	0	2020.10.28	조애연	33311128	0	0	0	0	0	10	0	0	0
95	RM	2020.10.29	선연옥	33321978	1	eph5	0	0	0	10	0	0	0
96	0	2020.11.16	조영옥	33420510	0	0	0	0	0	0	0	0	0
97	0	2020.11.26	윤선원	33411756	0	0	0	0	0	5	0	0	0
98	0	2020.11.26	최일수	32974292	0	phe50	0	0	phe50	0	180	0	0
99	RM	2020.11.27	강성재	33433819	1	0	0	0	0	0	0	0	0
100	0	2020.11.27	남동발	22243357	0	eph10	0	0	0	15	0	0	0
101	RM	2020.11.30	이상우	33433972	1	0	0	0	0	0	0	0	0
102	0	2020.11.30	한현숙	33303893	0	eph17.5	phe50	0	0	17.5	100	0	0
103	RM	2020.12.2	안명주	33402529	1	phe30	0	0	0	5	30	0	0
104	RM	2020.12.3	김안순	16022757	1	0	0	0	0	0	0	0	0
105	RM	2020.12.3	정기택	33420589	1	0	0	0	0	2.5	0	0	0
106	0	2020.12.4	정득기	20391700	0	0	0	0	0	0	30	0	0
107	0	2020.12.4	김용배	33448068	0	0	0	0	0	5	0	0	0
108	0	2020.12.7	남만우	33494977	0	phe50	0	0	0	0	100	0	0
109	RM	2020-12-10	박경화	33219448	1	0	0	0	0	10	0	0	0
110	0	2020.12.10	최지강	16305414	0	0	0	0	0	10	0	0	0
111	0	2020.12.11	안운태	33391883	0	0	0	0	0	0	0	0	0
112	RM	2020.12.14	양종수	33402860	1	0	0	0	0	0	0	0	0
113	RM	2020.12.15	한혹	33302016	1	0	0	0	0	0	0	0	0
114	0	2020.12.15	김의석	32580837	0	0	0	0	0	0	0	0	0
115	RM	2020-12-16	전영훈	33527512	1	0	0	0	0	0	0	0	0
116	RM	2020.12.17	정성태	33495367	1	0	0	0	0	0	0	0	0
117	0	2020.12.31	변호수	33570509	0	0	0	0	0	0	0	0	0
118	0	2020.12.31	이정자	33551180	0	eph5	0	0	0	5	0	0	0
119	0	2021.1.4	박명심	33114598	0	eph5	0	0	0	15	0	0	0
120	0	2021.1.4	김중석	33576165	0	0	0	0	0	22.5	0	0	0
121	RM	2021.1.8	박랑서	28622826	1	0	0	0	0	5	0	0	0
122	0	2021.1.11	박석홍	33532949	0	0	0	0	0	15	0	0	0
123	0	2021.1.11	박영미	26239879	0	0	0	0	0	7.5	50	0	0
124	RM	2021.1.14	김순자	33527428	1	0	0	0	0	0	0	0	0
125	RM	2021.1.18	오종근	33562065	1	0	0	0	0	0	0	0	0
126	0	2021.1.18	성웅찬	24753418	0	0	0	0	0	0	0	0	0
127	RM	2021.1.19	김점선	21268377	1	0	0	0	phe40	0	40	0	0
128	0	2021.1.20	박순복	33629014	0	0	0	0	eph10	10	50	0	0
129	0	2021.1.21	이윤옥	23733442	0	0	0	0	0	0	0	0	0
130	0	2021.1.21	김일대	33563222	0	0	0	0	0	5	50	0	0
131	RM	2021.1.22	이은숙	29704884	1	0	0	0	0	22.5	0	0	0
132	RM	2021.1.26	오진화	33610399	1	0	0	0	0	5	0	0	0
133	0	2021.1.28	이창우	16783689	0	0	0	0	eph10	22.5	0	0	0
134	RM	2021.1.28	송영이	33606941	1	0	0	0	0	0	0	0	0
135	RM	2021.1.29	변영섭	33596703	1	eph7.5	0	0	0	12.5	50	0	0
136	RM	2021.1.29	이무	23289705	1	eph5	0	0	0	12.5	0	0	0
137	RM	2021.2.1	박은서	33424505	1	phe50	0	0	0	0	50	0	0
138	RM	2021.2.5	정정환	12847853	1	0	0	0	0	5	100	0	1

## Sheet: LMM
Group	induction_Pr	induction_compliance	gas_in_Pr	gas in_compliance	gas_out_Pr	gas out_compliance	recovery_Pr	recovery_compliance
1	12	62.6667	22	29	14	54.2222	13	63
1	10	86.0667	21	23.7083	9	105.833	9	116.417
1	7	221	13	48.2083	7	187.833	7	230.167
1	9	88.4167	21	25.25	14	42.2593	11	61.1111
1	7	167	9	106.25	10	87.6667	8	151.778
1	8	113.556	17	33.2778	8	99.3333	8	119.889
1	11	82.5	20	27.8889	10	104.4	10	106.467
1	10	78.1333	19	31.7381	11	73	11	79.2222
1	7	155	13	39.625	8	117.111	8	115.889
0	10	85.5333	20	28.7778	16	42.0606	16	41.697
0	11	78.6111	20	33.2	15	45.4667	15	46.3333
0	8	139	20	25.8889	11	64.9444	9	96.75
0	10	91	16	42.4848	15	50.0667	14	53.2963
0	8	144.556	17	32.3333	10	80.2667	9	98.0833
0	10	72.4	16	30.5455	12	48.7143	11	60.5
0	10	68.2667	24	21.6842	17	34.6667	16	39
0	11	65.6667	20	24.2667	15	36.8333	12	57.6667
0	13	51.0417	17	33.6111	15	38.4	13	59.25
0	9	70.3333	16	28.4242	14	47.1481	12	50.381
0	14	51.6296	21	30.8333	15	52.7667	14	52.2963
0	8	182	13	58.8333	12	70.3333	10	83.7333
0	10	91.6	17	37.8611	14	43.037	17	39.4444
0	7	176.833	18	30.2308	11	63.7778	10	87
0	8	168.667	17	41.4167	17	42.9167	11	94.2778
0	17	32.6389	20	28.4667	10	77.1333	10	62.6
0	8	180.111	19	38.1429	14	57.9259	14	56.4074
1	9	79.25	15	27.6667	8	104.444	8	139.222
1	9	102.417	20	29.1333	9	105.417	9	101.5
1	8	115.111	14	48.7778	12	67.8571	10	101.4
1	7	165.833	19	25.5714	7	159.167	7	194.5
1	8	120	20	30.9778	7	218.167	7	257.5
0	11	58.0556	21	25.2083	14	48.4815	15	42.9333
0	14	51.963	28	19.1304	20	31.1333	19	34.0952
0	12	63.2381	18	34.2821	17	36.3889	15	47.4
1	10	92.2	20	35.6	11	80.2222	12	54.5238
1	8	138.667	15	34.9333	9	105.917	8	150.111
1	8	148.222	16	37.7879	8	147.111	10	88.9333
1	9	91.6667	17	33.5556	9	97.4167	10	99.1333
1	10	70.9333	21	28.75	11	79.7778	9	114.917
1	10	80.4667	22	21.1176	10	77.8667	13	60.5417
1	9	101.667	17	28.6667	9	88.0833	9	103.083
1	8	105	24	17.9825	9	68.75	8	129.222
1	7	171.333	14	43.0741	8	94.8889	7	175.667
1	14	45.7037	27	16.3333	27	15.5455	18	28.3846
1	7	170.5	17	36.7222	7	188.833	7	196.667
1	7	160.167	17	30.4167	8	119.111	8	144.222
1	12	67	16	38.9394	11	78.8889	9	124.25
1	7	164.833	16	36.4848	10	73.3333	9	88.8333
1	6	337.667	12	52.4286	7	208.833	6	422.667
1	9	138.333	23	29.963	12	75.8095	10	101.4
0	10	81.9333	17	34.9722	11	74.0556	9	98.25
0	12	68.7619	20	34.2444	15	57.8667	14	56.2593
0	13	50.875	24	22.0877	19	33.0714	17	39.6667
0	16	45.5152	23	24.6296	15	48.0667	15	38.2
0	14	53.2222	20	39.0222	18	41.1026	17	45.4167
0	15	52.7333	22	21.8039	19	34.5714	15	48.7667
0	9	123.667	12	55.7143	10	92.9333	10	91.2
0	8	138.889	18	36.7179	12	86.4286	10	103.267
0	9	113.333	25	23.5833	18	32.5641	18	33.4872
0	10	82.4667	19	24.3333	10	74.2	11	63.5556
0	8	158.889	19	29.5	9	119.25	9	117.333
0	6	334	14	37.2222	8	128.778	7	164.167
0	7	137	21	21.6458	10	73.0667	9	103.667
1	12	63.4286	21	27.875	16	45.6364	15	50.1
1	10	88	17	33.3333	10	93	10	98.2
1	9	89.75	17	33.9167	10	77.6	11	70.6667
1	14	61	29	13.3056	17	26.6389	13	54.4167
1	10	79	18	24.7949	11	75.5	11	78.5556
1	12	46.5714	25	19.65	11	49.7222	12	74.1429
1	12	46.7619	25	17.1833	13	36.25	12	71.4762
1	10	64.7333	16	26.697	12	49.1905	10	67.4667
1	12	50.3333	28	14.7826	16	34.2727	12	55.8095
1	7	167.167	19	31.2857	11	80.5556	11	82.3889
1	10	81.4667	20	28.2889	11	85.3889	12	60.8095
1	12	57.9524	23	24.0556	13	46.5	9	82.8333
1	10	83.3333	20	24.9111	11	68.1111	11	76.8889
1	9	118.667	17	37.9167	10	87.2667	8	143.889
1	7	163.5	15	33.2	7	162.333	6	376.333
1	9	107.833	19	29.1905	9	95.8333	9	116.417
1	10	77.5333	25	17	11	61.8889	11	61.5556
1	15	55.7	21	31.0625	13	66.5	11	84.8333
1	11	52.4444	18	27.3077	11	60.2222	10	71.4
1	9	105	18	30.2051	8	150.556	8	147.889
1	6	483	14	56.037	7	231.5	7	268.333
1	9	95.1667	18	34.2308	9	95.8333	9	115.833
0	10	97.1333	19	28.6429	12	62.6667	12	62.9048
0	10	105.6	17	41.9444	12	71.3333	12	72.7143
0	10	101.2	22	23.8039	16	48.1515	15	53.7
0	8	129.556	16	31.8485	12	54.381	11	64
0	8	109.778	15	33.8667	8	108.778	8	113.222
0	9	100.25	17	34.5	9	110.583	8	179.444
0	9	99.75	21	23.1667	14	63.7778	12	74.5238
0	8	112.111	18	26.2821	12	62.9524	10	85.6
0	10	103.333	19	37.9524	14	56.5926	13	63.9167
0	8	154.111	17	36.75	10	94.1333	9	122.25
0	11	61.7778	21	21.7292	14	43.1852	15	34.4333
0	13	49.4167	21	25	17	37.1111	16	40.303
0	11	75.1111	17	33.0556	11	62.5556	10	81.3333
0	11	53	18	29.2821	14	41.2593	13	43.125
0	11	69.4444	24	19.1754	13	65.2917	12	88
0	10	108.2	23	20.7407	12	68.4286	11	76.1111
0	10	69.5333	16	32.3939	12	50.3333	12	54.2857
0	9	113.25	17	41.1944	10	110.467	9	129.5
0	8	139.222	19	31.7381	10	100.4	9	117.083
1	11	82.2778	19	32.119	14	52.4444	12	63.5238
1	9	112.667	20	28.8667	9	118.75	9	122.417
1	12	62.8571	25	19.6	13	61.3333	12	76.619
1	13	62.5833	21	26.375	13	60.0417	13	48.6667
1	11	54.2222	25	17.9833	14	41.7778	9	96.5833
1	12	57.4286	22	21.8627	13	47.125	12	62.6667
1	11	73.1667	21	26.6458	10	99.7333	10	100.933
1	9	98.8333	20	29.5333	10	102.733	9	117.667
1	10	104.267	21	34.625	15	52.6	12	80.3333
1	8	151.556	17	35.3056	8	159.556	7	248.833
1	6	400.333	14	40.6296	6	414.667	6	437
0	18	33	26	20.2063	16	41.1212	14	55.8889
0	11	67.1667	22	23.5686	14	44.8519	15	39.2667
0	7	164.333	14	42.6667	10	71.6	10	57.2
0	13	68.75	24	22.2982	21	29.0625	12	72.7619
0	12	39.3333	17	19.7222	13	34.9167	9	91.3333
0	9	118.25	19	33.2619	15	44.5333	14	50.0741
0	12	43.8095	25	18.2167	14	35	13	39.1667
0	14	56.7037	24	27.4737	15	44.3333	15	47.2667
1	17	34.5556	24	21.2281	14	47.963	9	89.4167
0	13	45.5	28	15.7391	16	35.5455	19	27.7381
